# Supplementary material for: Dyslipidemia in Children Treated with a BRAF Inhibitor for Low-Grade Gliomas: A New Side Effect?
Source: Cancers (Basel). 2022 May 29;14(11):2693. doi: 10.3390/cancers14112693 (PMC9179293; doi:10.3390/cancers14112693)
Supplement: Supplementary file 1 [file cancers-14-02693-s001.zip]

Archive with 1 entries (1 files):
- cancers-1716221-supplementary.pdf
